# Supplementary material for: Anticancer Cytotoxic Activity of Bispidine Derivatives Associated with the Increasing Catabolism of Polyamines
Source: Molecules. 2022 Jun 16;27(12):3872. doi: 10.3390/molecules27123872 (PMC9229528; doi:10.3390/molecules27123872)
Supplement: Supplementary file 1 [file molecules-27-03872-s001.zip]

Archive with 1 entries (1 files):
- molecules-1772261-supplementary.pdf
